# Supplementary material for: Dissipation Pathways in a Photosynthetic Complex
Source: J Phys Chem Lett. 2025 Dec 12;16(51):13008–16. doi: 10.1021/acs.jpclett.5c02945 (PMC12746460; doi:10.1021/acs.jpclett.5c02945)
Supplement: Supplementary file 3 [file jz5c02945_si_003.zip]

Archive with 29 entries (28 files):
- Vibrations-JPCL/
- Vibrations-JPCL/BCHL6-Front.gif
- __MACOSX/Vibrations-JPCL/._BCHL6-Front.gif
- Vibrations-JPCL/BCHL4-Side.gif
- __MACOSX/Vibrations-JPCL/._BCHL4-Side.gif
- Vibrations-JPCL/BCHL5-Side.gif
- __MACOSX/Vibrations-JPCL/._BCHL5-Side.gif
- Vibrations-JPCL/BCHL7-Front.gif
- __MACOSX/Vibrations-JPCL/._BCHL7-Front.gif
- Vibrations-JPCL/BCHL1-Front.gif
- __MACOSX/Vibrations-JPCL/._BCHL1-Front.gif
- Vibrations-JPCL/BCHL3-Side.gif
- __MACOSX/Vibrations-JPCL/._BCHL3-Side.gif
- Vibrations-JPCL/BCHL2-Side.gif
- __MACOSX/Vibrations-JPCL/._BCHL2-Side.gif
- Vibrations-JPCL/BCHL4-Front.gif
- __MACOSX/Vibrations-JPCL/._BCHL4-Front.gif
- Vibrations-JPCL/BCHL2-Front.gif
- __MACOSX/Vibrations-JPCL/._BCHL2-Front.gif
- Vibrations-JPCL/BCHL7-Side.gif
- __MACOSX/Vibrations-JPCL/._BCHL7-Side.gif
- Vibrations-JPCL/BCHL6-Side.gif
- __MACOSX/Vibrations-JPCL/._BCHL6-Side.gif
- Vibrations-JPCL/BCHL1-Side.gif
- __MACOSX/Vibrations-JPCL/._BCHL1-Side.gif
- Vibrations-JPCL/BCHL5-Front.gif
- __MACOSX/Vibrations-JPCL/._BCHL5-Front.gif
- Vibrations-JPCL/BCHL3-Front.gif
- __MACOSX/Vibrations-JPCL/._BCHL3-Front.gif
